# Supplementary material for: Control of membrane protein homeostasis by a chaperone-like glial cell adhesion molecule at multiple subcellular locations
Source: Sci Rep. 2021 Sep 16;11:18435. doi: 10.1038/s41598-021-97777-4 (PMC8446001; doi:10.1038/s41598-021-97777-4)
Supplement: Supplementary file 2 — Supplementary Table S1. [file 41598_2021_97777_MOESM2_ESM.xlsx]

## Sheet: Fig.1
	Fig.1	number (n)											t-test
										average	SEM	SD	p-value	Mann-Whitney
	A
		3	37C	wt	100	100	100			100	0	0
		HeLa		P92S	30	27	11	22		22.5	4.81894	8.34666
				C326R	3	4	6			4.33333	0.881917	1.52753
			26C	wt	138	141	153			144	4.58258	7.93725	0.000657671
				P92S	74	86	69			76.3333	5.04425	8.73689	0.000417558
				C326R	18	18	22			19.3333	1.33333	2.3094	0.000718733
		U251N		wt	100	100	100			100	0	0
		3		P92S	65.73	66.19	63.39			65.1033	0.866897	1.50151	2.27563e-06
				C326R	34.77	34.77	23.89			31.1433	3.62667	6.28157	4.53324e-05
	B	3		wt	100	100	100			100	0	0
				P92S	39	40	39			39.3333	0.333333	0.57735	5.46737e-09
				C326R	9	18	16			14.3333	2.72845	4.72582	6.13249e-06
			chase
	C	wt	0	100	100	100				100	0	0
		3	0.5	92	79	89				86.6667	3.92994	6.80686
			1	64	75	62				67	4.04145	7
			1.5
			3	59	61	60				60	0.57735	1
		P92S	0	100	100	100				100	0	0
		3	0.5	57	52	61				56.6667	2.60342	4.50925	0.00312559
			1	56	50	51				52.3333	1.85592	3.21455	0.0299913
			1.5
			3	13	27	34				24.6667	6.17342	10.6927	0.00468593
		C326R	0	100	100	100				100	0	0
		3	0.5	28	21	22				23.6667	2.18581	3.78594	0.000150604
			1	28	28	27				27.6667	0.333333	0.57735	0.000632386
			1.5	0.8	0.1	6
			3
	D	HeLa	37C	wt	9	7	3	13		8	2.4037	4.16333
		4		P92S	25	35	27	39		31.5	3.81517	6.60808	0.000949709	0.0143
				C326R	77	61	71	58		66.75	5.08538	8.80814	1.97242e-05	0.0143
		U251N	37C	wt	13	18	20			17	2.08167	3.60555
		3		P92S	45	53	50			49.3333	2.33333	4.04145	0.000493656
				C326R	63	64	56			61	2.51661	4.3589	0.000175635
			26C	wt	8	7	12	15		10.5	2.13437	3.69685	0.0676402	0.4429
				P92S	5	13	7	22		11.75	4.40643	7.63217	0.000611248	0.3429
				C326R	33	24	26	13		24	4.78423	8.28654	0.000957064	0.0571
	E	HeLa		wt	47	41	33	32		38.25	4.09268	7.08872
		4		P92S	11	16	16	13		14	1.41421	2.44949	0.000648802	0.0143
				C326R	6	7	7	7		6.75	0.288675	0.5	0.000114601	0.0143
		U251N		wt	43	37	40			40	1.73205	3
		3		P92S	21	22	23			22	0.57735	1	0.00059375	0.05
				C326R	11	4	8			7.66667	2.02759	3.51188	0.00026545	0.0017
	F			see S1 B-C

## Sheet: Fig.2
	Fig.2												t-test
		number (n)								average	SEM	SD	p-value	Mann-Whitney
	A	4		HeLa	100	100	100	100		100	0	0
				COS	17	22	50	57		36.5	9.97079	19.9416
				HEK293	103	109	123	133		117	6.78233	13.5647
				CHO	45	55	79	52		57.75	7.38664	14.7733
				U251N	313	289	255	239		274	16.6633	33.3267	2.16904e-05	0.0286
				N2A	182	150	225	200		189.25	15.7764	31.5529
	B
		3		wt	100	100	100			100	0	0
				P92S	35	39	38			37.3333	1.20185	2.08167
				C326R	9	17	16			14	2.51661	4.3589
				wt-GCAM	120	172	191			161	21.2211	36.756	0.0452628	0.7
				P92S-GCAM	58	99	73			76.6667	11.9768	20.7445	0.0308557	0.1
				C326R_GCAM	21	25	22			22.6667	1.20185	2.08167	0.0359555	0.1
	C			chase
		3	wt	0	100	100	100			100	0	0
				1	61	72	74			69	4.04145	7
				4	44	54	47			48.3333	2.96273	5.1316
			P92S	0	100	100	100			100	0	0
				1	56	57	55			56	0.57735	1
				4	24	39	34			32.3333	4.40959	7.63763
			C326R	0	100	100	100			100	0	0
				1	22	31	27			26.6667	2.60342	4.50925
				4	13	15	11			13	1.1547	2
			wt-GCAM	0	100	100	100			100	0	0
				1	62	68	63			64.3333	1.85592	3.21455	0.353235	0.846053
				4	29	49	51			43	7.02377	12.1655	0.522707	0.225271
			P92S-GCAM	0	100	100	100			100	0	0
				1	39	33	53			41.6667	5.92546	10.2632	0.0737512	0.079579
				4	11	35	26			24	7	12.1244	0.370787	0.348327
			C326R_GCAM	0	100	100	100			100	0	0
				1	20	16	23			19.6667	2.02759	3.51188	0.101192	0.083093
				4	8	18	22			16	4.16333	7.2111	0.525673	0.815109
	D	3		wt	43	31	39			37.6667	3.52767	6.1101
				P92S	22	22	23			22.3333	0.333333	0.57735
				C326R	13	1	7			7	3.4641	6
				wt-GCAM	48	40	43			43.6667	2.33333	4.04145	0.229009	0.1
				P92S-GCAM	29	34	37			33.3333	2.33333	4.04145	0.0095403	0.05
				C326R_GCAM	28	35	22			28.3333	3.75648	6.50641	0.0139757	0.05
	E	4		wt	100	100	100	100		100	0	0
				R92W	58	57	64	66		61.25	2.21265	4.42531	0.000479503	0.0002
				chase
	F	3	wt	0	100	100	100			100	0	0
				1	67	58	57			60.6667	3.1798	5.50757
				2	48	53	52			51	1.52753	2.64575
				4	31	28	28			29	1	1.73205
			R92W	0	100	100	100			100	0	0
				1	32	44	47			41	4.58258	7.93725	0.0243197	0.1
				2	15	13	18			15.3333	1.45297	2.51661	7.15629e-05	0.1
				4	12	7	9			9.33333	1.45297	2.51661	0.000368233	0.1
	G
		4	endogenous		45	37	52	56		47.5	4.17333	8.34666
		3	wt		43	37	49			43	3.4641	6	0.467499	0.2
			wt/wt MLC1		44	37	38			39.6667	2.18581	3.78594	0.461434	0.5
			wt/P92S MLC1		25	28	28			27	1	1.73205	0.00621361	0.2
			wt/C326R MLC1		29	30	24			27.6667	1.85592	3.21455	0.0138632	0.1
				chase
	H		endogenous	0	100	100	100	100		100	0	0
				1	67	68	56	55		61.5	3.47611	6.95222
				3	5	15	25	31		19	5.71548	11.431
			wt	0	100	100	100	100		100	0	0
				1	61	51	57	62		57.75	2.49583	4.99166	0.414565	0.603845
				3	19	33	18	27		24.25	3.54436	7.08872
			wt/C326R MLC1	0	100	100	100			100	0	0
				1	44	50	55			49.6667	3.1798	5.50757	0.0604336	0.086216
				3	19	18	14			17	1.52753	2.64575

## Sheet: Fig.3
	Fig.3												t-test
		number (n)								average	SEM	SD	p-value	Mann-Whitney
	A	3	wt	1	1	1				1	0	0
		MLC1	P92S	0.45	0.61	0.69				0.583333	0.0326599	0.0565685	0.00411434	0.05
		left	C326R	0.73	0.59	0.68				0.666667	0.0367423	0.0636396	0.00124052	0.05
		GCAM	wt	2.7	1.8	2.3				2.26667	0.204124	0.353553	0.00824703	0.05
		right	P92S	4.8	2.7	4				3.83333	0.530723	0.919239	0.00980541	0.05
			C326R	8.9	6.3	7.4				7.53333	0.449073	0.777817	0.000973655	0.05
			GCAM (alone)	1	1	1				1	0	0
	C	wt	PM	decay	SD	n (combined traces)
			mock	0.03597	0.007983	5				0.03597	0.00357011	0.007983
			GCAM	0.01033	0.002661	4				0.01033	0.00119004	0.002661	0.000498
			JC
			mock	0.01847	0.007014	5				0.01847	0.00313676	0.007014
			GCAM	0.004225	0.00185	4				0.004225	0.000827345	0.00185	0.005865
											PM mock/JC GCAM		8e-05
	D	wt	JC/GCAM	0.004225	0.00185	4
		P92S	PM
			mock	0.02311	0.0085	9				0.02311	0.00380132	0.0085
			GCAM	0.009003	0.006774	10				0.009003	0.00302942	0.006774	0.007582
			JC
			mock	0.01065	0.008949	9				0.01065	0.00400211	0.008949
			GCAM	0.008178	0.007118	10				0.008178	0.00318327	0.007118	ns
											JC wt_GCAM/JC P92S_GCAM		0.003869

## Sheet: Fig.4
	Fig.4												t-test
		number (n)								average	SEM	SD	p-value	Mann-Whitney
	B	3 (300 cells each)	siNT	0.261	0.359	0.215				0.278333	0.0424631	0.0735482
			siMLC1	0.607	0.601	0.601				0.603	0.002	0.0034641	0.00157868	0.05
			siGCAM	0.681	0.689	0.685				0.685	0.0023094	0.004	0.000668024	0.05
	C	3		size uM	SEM	n (lysosomes total)
				0.5823	0.0014	47877				0.5823	0.0014	0.3064
				1.021	0.002945	24929				1.021	0.002945	0.4649	0.0001
				1.049	0.003182	21656				1.049	0.003182	0.4683	0.0001
	E	3	chase (min)
		siNT	-5	7.2	7.2	7.2				7.2	0	0
			0	6.46155	6.53772	6.26916				6.42281	0.0799098	0.138408
			5	6.4928	6.56177	6.1099				6.38816	0.140546	0.243432
			10	5.61407	6.02448	6.35578				5.99811	0.214519	0.371557
			20	6.2925	6.22301	6.28073				6.26541	0.0214722	0.0371909
			30	5.8687	5.81924	5.9869				5.89161	0.0497368	0.0861466
			60	5.39574	5.4572	5.40544				5.41946	0.0190766	0.0330417
		siMLC1	-5	7.2	7.2	7.2				7.2	0	0
			0	6.65265	6.4177	6.33941				6.46992	0.0941188	0.163018	0.722189
			5	6.4635	6.65906	6.271				6.46452	0.112024	0.194032	0.692783
			10	5.87669	6.0152	6.0116				5.96783	0.0455818	0.0789501	0.896856
			20	5.33213	5.89064	5.8696				5.69746	0.182764	0.316557	0.0367038
			30	5.32189	5.49267	5.4406				5.41839	0.0505356	0.0875301	0.00261961
			60	5.25269	5.21488	5.34491				5.27083	0.0386163	0.0668854	0.0260338
		siGCAM	-5	7.2	7.2	7.2				7.2	0	0
			0	6.42585	6.53926	6.10935				6.35815	0.128637	0.222807	0.69139
			5	6.77374	6.60758	6.47181				6.61771	0.0873067	0.15122	0.237613
			10	5.88965	6.12944	6.13332				6.0508	0.0805845	0.139576	0.829414
			20	5.24956	5.7732	5.8367				5.61982	0.186035	0.322223	0.0261168
			30	5.36112	5.5396	5.3832				5.42797	0.0561761	0.0972999	0.00348424
			60	5.3261	5.2543	5.20024				5.26021	0.0364528	0.063138	0.0179844
	F	TfR	siNT	6.38244	6.08482	6.3541	6.22732			6.26217	0.0680587	0.136117
		4	siMLC1	5.96452	5.89548	6.01972	6.02776			5.97687	0.0305551	0.0611101	0.00871739
			siGCAM	5.61178	5.99309	5.82016	5.85445			5.81987	0.0787942	0.157588	0.00539158
		CD4tl_L57C	siNT	6.02192	5.64772	5.81298				5.82754	0.108268	0.187525
		3	siMLC1	5.19084	5.26564	5.02993				5.16214	0.0695399	0.120447	0.00664697
			siGCAM	5.11595	5.2888	5.25155				5.21877	0.0525224	0.0909715	0.00718575
		CD4tl_Ub	siNT	5.51349	5.44546	5.59002				5.51632	0.0417564	0.0723242
		3	siMLC1	4.66707	5.1217	4.31108				4.69995	0.234582	0.406307	0.0266265
			siGCAM	4.88649	4.85947	4.84448				4.86348	0.0122908	0.0212884	0.000115137
	G	3	siNT	100	100	100				100	0	0
			siMLC1	69	63	65				65.6667	1.76383	3.05505	4.10691e-05	0.05
			siGCAM	64	78	53				65	7.23418	12.53	0.0084114	0.05
	I	CLC2	MLC1/GCAMwt	18	17	12				15.6667	1.85592	3.21455
		3	MLC1/GCAM R92W	24	31	21				25.3333	2.96273	5.1316	0.0505874	0.05
			none	5	9	11				8.33333	1.76383	3.05505
			GCAMwt	39	42	44				41.6667	1.45297	2.51661	0.0077626	0.1
			GCAM R92W	77	60	62				66.3333	5.36449	9.29157	0.00259596	0.05
												none/GCAM R92W	0.000506709	0.05
	J	CLC2		average	SEM	n(>25 cells each)
			MLC1/GCAMwt	0.1813	0.03555	3				0.1813	0.03555	0.09407
			MLC1/GCAM R92W	0.193	0.07647	3				0.193	0.07647	0.171	0.8811	ns
			none	0.0876	0.04874	3				0.0876	0.04874	0.109
			GCAMwt	0.4243	0.0455	3				0.4243	0.0455	0.091	0.046	0.0013
			GCAM R92W	0.5148	0.02333	3				0.5148	0.02333	0.05217	0.0038	0.004
												none/GCAM R92W	0.0001	0.004

## Sheet: Fig.5
	Fig.5												t-test
		number (n)								average	SEM	SD	p-value
			chase (h)
	B	wt_mock	0	100	100	100				100	0	0
		3	1	97	90	92				93	1.61245	3.60555
			1.5	68	83	81				77.3333	3.64234	8.14453
			2	58	57	60				58.3333	0.68313	1.52753
			3	44	45	59				49.3333	3.75056	8.3865
			4	24	25	33				27.3333	2.20605	4.93288
		wt_GCAM	0	100	100	100				100	0	0
		3	1	107	99	103				103	1.78885	4	0.0323931
			1.5	104	99	102				101.667	1.12546	2.51661	0.00779347
			2	71	68	58				65.6667	3.04412	6.80686	0.142755
			3	64	65	54				61	2.72029	6.08276	0.12289
			4	59	67	52				59.3333	3.35659	7.50555	0.00350149
		P92S
		6	0	100	100	100	100			100	0	0
		3	0.5	96	95	76				89	5.03984	11.2694
		6	1	63	67	58	68			64	2.02485	4.52769
		3	2	48	50	22				40	6.9857	15.6205
		3	3	8	26	18				17.3333	4.0332	9.0185
		S280L
		3	0	100	100	100				100	0	0
			0.5	61	53	75				63	4.97996	11.1355
			1	22	27	49				32.6667	6.42391	14.3643
			2	14	16	20				16.6667	1.36626	3.05505
		C326R
		6	0	100	100	100	100			100	0	0
		3	0.5	44	33	45				40.6667	2.97769	6.65833
			1	21	12	11	11			13.75	2.20454	4.9295
		3	2	4	0.5	3				2.5	0.806226	1.80278
	D	wt
		siNT	0	100	100	100	100			100	0	0
		4	1	89	95	72	72			82	5.27889	11.804	0.0891686
			3	38	39	31	35			35.75	1.60728	3.59398	8.04942e-05
			6	38	41	30	35			36	2.09762	4.69042	0.000106845
		shGCAM	0	100	100	100	100			100	0	0
		4	1	54	52	46	50			50.5	1.52753	3.41565	9.29267e-07
			3	32	29	35	40			34	2.09762	4.69042	0.000110113
			6	19	18	14	21			18	1.31656	2.94392	1.0853e-06
		GCAM	0	100	100	100	100			100	0	0
		4	1	92	92	97	96			94.25	1.17615	2.62996
			3	69	62	65	58			63.5	2.08167	4.65475
			6	66	61	62	58			61.75	1.47761	3.30404
		P92S
		siNT	0	100	100	100	100			100	0	0
		4	1	63	53	66	67			62	3.49285	7.81025	0.141124
			3	8	7	26	27			20	5.03984	11.2694	0.043094
			6	5	4	11	10			8.33333	1.69312	3.78594	0.0174572
		shGCAM	0	100	100	100	100			100	0	0
		4	1	39	41	52	37			43.3333	3.47371	7.76745	0.00114966
			3	8	9	4	4			5.66667	1.29099	2.88675	4.68458e-06
			6	1.5	1.5	6	5			4.16667	1.05672	2.36291	0.00055342
		GCAM	0	100	100	100	100			100	0	0
		4	1	67	64	80	70			71.3333	3.61478	8.0829
			3	30	31	30	34			31.6667	0.930949	2.08167
			6	12	13	15	17			15	0.894427	2
		C326R
		siNT	0	100	100	108.918	100			102.973	2.30262	5.14881
		4	1	21	21	12	11			14.6667	2.46306	5.50757	0.0324638
			3	5	4	0	0			1.33333	1.0328	2.3094	0.232075
		shGCAM	0	100	100	100				100	0	0
		3	1	7	7	6				6.5	0.316228	0.707107	0.00332187
			3	0.2	0.2	0				0.1	0.0632456	0.141421	0.00248899
		GCAM
		4	0	100	100	100	100			100	0	0
		4	1	29	31	44	25			33.3333	4.34358	9.71253
		3	3	4	4	6				5	0.632456	1.41421

## Sheet: Fig.6
	Fig.6												t-test
										average	SEM	SD	p-value	Mann-Whitney
	number (n)
	A	MLC1 wt
	4	NT	100	100	100	100				100	0	0
	3	siHepaCAM_comb1_5	3	10	8					7	1.80278	3.60555	1.50112e-06
	4	siHepaCAM_1	12	7	20	24				15.75	3.83786	7.67572	2.12474e-05
	3	siHepaCAM_2	21	30	23					24.6667	2.36291	4.72582	1.02348e-05
	4	siHepaCAM_3	29	10	43	37				29.75	7.1807	14.3614	0.00160908
	3	siHepaCAM_4	36	33	37					35.3333	1.04083	2.08167	7.14219e-07
	4	siHepaCAM_5	22	28	21	28				24.75	1.88746	3.77492	4.01214e-06
	4	shGCAM	39	40	33					37.3333	1.89297	3.78594	8.80932e-06
		si/shGCAM
	3	NT	100	100	100					100	0	0
		siHepaCAM_comb1_5	3	0.2	1					1.4	0.72111	1.44222	3.05015e-08
		siHepaCAM_1	10	1.5	17					9.5	3.88104	7.76209	3.54946e-05
		siHepaCAM_2	9	27	17					17.6667	4.50925	9.0185	9.34655e-05
		siHepaCAM_3	22	12	24					19.3333	3.21455	6.4291	2.65233e-05
		siHepaCAM_4	44	16	17					25.6667	7.9425	15.885	0.00125976
		siHepaCAM_5	27	42	16					28.3333	6.52559	13.0512	0.000682169
		shGCAM	45	45	47					45.6667	0.57735	1.1547	1.35858e-07
	B
	4		wt	G59E	P92S	N141K	V210D	S248R	S280L	C326R
			2	8	9	5	6	35	3	1.2
			67	12	17	17	4	54	0.5	2
			18	4	6	1.4	3	34	3	0
			41	6	12	6	0.5	19	0.8	0
		average	32	7.5	11	7.35	3.375	35.5	1.825	0.8
		SEM	14.148	1.70783	2.34521	3.36489	1.14337	7.17054	0.681145	0.489898
		SD	28.2961	3.41565	4.69042	6.72978	2.28674	14.3411	1.36229	0.979796
	C	C326R
	3	no BFA/no GCAM	1	1	1					1	0	0
		BFA/no GCAM	0.5	0.6	0.5					0.533333	0.0333333	0.057735
		no BFA/GCAM	1.6	2	1.2					1.6	0.23094	0.4
		BFA/GCAM	2.7	4.5	2.9					3.36667	0.5696	0.986577	0.0452708
	E
	4	siNT_mock	1	1	1	1				1	0	0
		siNT_Bort	2.2	2.2	2.1	1.9				2.1	0.0816497	0.141421
		siGCAM_mock	1.5	0.3	0.3	0.3				0.6	0.34641	0.6	0.0028039	<0.0001
		siGCAM_Bort	0.5	0.4	0.4	0.4				0.425	0.0288675	0.05	5.27167e-07	<0.0001
	F	right
	3	MLCwt	4.5	6	5.2					5.23333	0.433333	0.750555
		MLCwt_GCAM	1	1	1					1	0	0
		C326R	178	291	184					217.667	36.7076	63.5793
		C326R_GCAM	28	39	23					30	4.72582	8.18535	0.00712727	0.05
		left
	3	MLCwt	4.4	6	5.2					5.2	0.46188	0.8	0.000811042	0.05
		MLCwt_GCAM	1	1	1					1	0	0
		C326R	4.1	5.1	4.3					4.5	0.305505	0.52915	0.000331291	0.05
		C326R_GCAM	1	1	1

## Sheet: Fig.7
	Fig.7												t-test
	number (n)									average	SEM	SD	p-value	Mann-Whitney
	A	MLC1
	3	siGCAM	20	0	12					10.6667	5.03322	10.0664	0.000104521
		si/GCAMwt	100	100	100					100	0	0
		si/GCAMdelCterm	25	20	9					18	4.09268	8.18535	6.47511e-05
		si/GCAMdelNterm	190	281	357					276	41.8061	83.6122	0.0218506
		si/GCAMR92W	173	182	210					188.333	9.64797	19.2959	0.00136952
		si/GCAMR92Q	263	322	319					301.333	16.6158	33.2315	0.00046623
	B	MLC1
	4	mock	14	8	33	34				22.25	6.6128	13.2256
		GCAMwt	100	100	100	100				100	0	0	2.28535e-05
		GCAMdelCterm	84	71	136	193				121	27.8059	55.6117	0.88723
		CD4t	27	18	59	68				43	12.1175	24.235	0.00331258
		CD4	33	8	3	6				12.5	6.91014	13.8203	1.48688e-05
	F
		mock	1	1	1	1				1	0	0
	4	GCAM	2.1	1.9	3.1	2				2.275	0.278014	0.556028	0.00374637	0.0286
	G
		wt
	3	mock
		Pl	100	100	100					100	0	0
		chase	19	15	28					20.6667	3.32916	6.65833
		GCAM
		Pl	124	116	125					121.667	2.46644	4.93288
		chase	49	47	58					51.3333	2.92973	5.85947	0.00390948	0.05

## Sheet: Fig.S1
	Fig.S1												t-test
										average	SEM	SD	p-value	Mann-Whitney
		number (n)
	A		chase
		wt	0	3	4	2	0.5			2.375	0.74652	1.49304
		4	0.5	11	3	1.5	0.1			3.9	2.4396	4.87921	0.571867
			1	16	9	13	16			13.5	1.65831	3.31662	0.000871109
			2	14	10	11	8			10.75	1.25	2.5	0.00120198
		P92S	0	0	2	1	6			2.25	1.31498	2.62996
		4	0.5	6	9	1	20			9	4.02078	8.04156	0.161687
			1	10	10	16	4			10	2.44949	4.89898	0.0316763
			2	24	33	42	23			30.5	4.4441	8.88819	0.00088769
		C326R	0	5	0	12	31			12	6.79461	13.5892
		4	0.5	23	27	27	35			28	2.51661	5.03322	0.069314
			1	66	18	8	13			26.25	13.4063	26.8126	0.379677
			2	3	32	56	50			35.25	11.898	23.796	0.14064
	B	37C	wt	100	100	100				100	0	0
		3	G59E	6	14	10				10	2	4	2.58985e-06
			P92S	18	21	19				19.3333	0.763763	1.52753	8.56525e-08
			N141K	83	87	89				86.3333	1.52753	3.05505	0.00149479
			V210D	15	16	14				15	0.5	1	1.27673e-08
			S246R	27	38	36				33.6667	2.92973	5.85947	3.98952e-05
			S280L	21	27	20				22.6667	1.89297	3.78594	3.80914e-06
			C326R	2	11	13				8.66667	2.92973	5.85947	1.11908e-05
		26C
		3	wt	100	100	100				100	0	0
			G59E	31	30	27				29.3333	1.04083	2.08167	5.01023e-07
			P92S	47	41	39				42.3333	2.08167	4.16333	1.79044e-05
			N141K	92	93	104				96.3333	3.32916	6.65833	0.394187
			V210D	27	30	25				27.3333	1.25831	2.51661	9.5648e-07
			S246R	60	60	58				59.3333	0.57735	1.1547	4.32568e-07
			S280L	46	55	48				49.6667	2.36291	4.72582	5.08081e-05
			C326R	13	15	19				15.6667	1.52753	3.05505	1.14477e-06
	C	37C	wt	8	11	10				9.66667	0.763763	1.52753
		3	G59E	28	23	29				26.6667	1.60728	3.21455	0.00116487	0.05
			P92S	34	33	35				34	0.5	1	2.08663e-05	0.05
			N141K	0	6	5				3.66667	1.60728	3.21455	0.0432441	0.0216
			V210D	21	33	28				27.3333	3.01386	6.02771	0.00792414	0.05
			S246R	33	43	40				38.6667	2.5658	5.1316	0.000719234	0.05
			S280L	35	42	43				40	2.17945	4.3589	0.000340639	0.05
			C326R	71	62	68				67	2.29129	4.58258	3.30684e-05	0.05
		26C
		3	wt	7	3	4				4.66667	1.04083	2.08167
			G59E	18	15	22				18.3333	1.75594	3.51188	0.00439942	0.05
			P92S	22	26	19				22.3333	1.75594	3.51188	0.00169485	0.05
			N141K	5	15	5				8.33333	2.88675	5.7735	0.359222	0.2
			V210D	18	12	27				19	3.77492	7.54983	0.0338577	0.35
			S246R	21	18	17				18.6667	1.04083	2.08167	0.00118464	0.1
			S280L	15	17	19				17	1	2	0.00177877	0.1
			C326R	26	22	35				27.6667	3.32916	6.65833	0.00465059	0.1

## Sheet: Fig.S2
	Fig.S2												t-test
		number (n)								average	SEM	SD	p-value	Mann-Whitney
	A
		3	wt	100	100	100				100	0	0
			P92S	66	49	45				53.3333	5.57524	11.1505
			C326R	25	38	17				26.6667	5.29937	10.5987
			wt_GCAM	91	101	117	104			103.25	5.35996	10.7199	0.630158
			P92S_GCAM	65	54	71	65			63.75	3.54436	7.08872	0.187543
			C326R_GCAM	47	55	53				51.6667	2.08167	4.16333	0.0190601
	B	3	wt	11	7	13				10.3333	1.52753	3.05505
			P92S	43	49	48				46.6667	1.60728	3.21455
			C326R	52	68	67				62.3333	4.48144	8.96289
			wt_GCAM	17	26	16				19.6667	2.75379	5.50757	0.0621918
			P92S_GCAM	54	64	45				54.3333	4.75219	9.50438	0.256246
			C326R_GCAM	70	77	67				71.3333	2.5658	5.1316	0.205716
	C
		3	endogenous	100	100	100				100	0	0
			GCAM	172	209	170				183.667	10.981	21.9621
			wt/GCAM	220	275	202				232.333	19.0153	38.0307	0.127361
			P92S/GCAM	234	274	210				239.333	16.1658	32.3316	0.0691809
			C326R/GCAM	266	348	411				341.667	36.3536	72.7072	0.0226948
	D	3	endogenous	25	29	36				30	2.78388	5.56776
			GCAM	31	37	34				34	1.5	3	0.334852	0.4429
			wt/GCAM	32	38	52				40.6667	5.1316	10.2632	0.340953	0.1111
			P92S/GCAM	27	34	40				33.6667	3.2532	6.50641	0.939645	0.2429
			C326R/GCAM	48	49	54				50.3333	1.60728	3.21455	0.00300144	0.0079

## Sheet: Fig.S3
	Fig.S3												t-test
						n (combined traces)				average	SEM	SD	p-value	Mann-Whitney
	C
		wt	JC/GCAM	0.004225	0.00185	4				0.004225	0.00185	0.00185
		C326R	PM
			mock	0.03548	0.005555	6				0.03548	0.005555	0.007856
			GCAM	0.006627	0.0007981	7				0.006627	0.0007981	0.001382	0.00064967
			JC
			mock	0.006298	0.003932	6				0.006298	0.003932	0.005561
			GCAM	0.003465	0.002441	7				0.003465	0.002441	0.004228	ns
											JC wt_GCAM/JC C326R_GCAM		ns
						n (combined traces)
	D		PM
		wt	mock	0.03597	0.007983	5				0.03597	0.007983	0.007983
			GCAM	0.01033	0.002661	4				0.01033	0.002661	0.002661	0.000498
		P92S	mock	0.02311	0.0085	9				0.02311	0.0085	0.0085
			GCAM	0.009003	0.006774	10				0.009003	0.006774	0.006774	0.011333
		C326R	mock	0.03548	0.005555	6				0.03548	0.005555	0.007856
			GCAM	0.006627	0.0007981	7				0.006627	0.0007981	0.001382	0.00064967

[truncated: 2 more sheets: Fig.S4, Fig.S7]
